# Supplementary material for: Fungistatic Activity Mediated by Volatile Organic Compounds Is Isolate-Dependent in Trichoderma sp. “atroviride B”
Source: J Fungi (Basel). 2023 Feb 10;9(2):238. doi: 10.3390/jof9020238 (PMC9965825; doi:10.3390/jof9020238)
Supplement: Supplementary file 1 [file jof-09-00238-s001.zip]

Archive with 1 entries (1 files):
- jof-2202419-supplementary.pdf
